# Supplementary material for: Application of Spatial and Closed Capture-Recapture Models on Known Population of the Western Derby Eland (Taurotragus derbianus derbianus) in Senegal
Source: PLoS One. 2015 Sep 3;10(9):e0136525. doi: 10.1371/journal.pone.0136525 (PMC4559471; doi:10.1371/journal.pone.0136525)
Supplement: S1 Data — (ZIP) [file pone.0136525.s001.zip]

Archive with 27 entries (20 files):
- Fathala Data/
- Fathala Data/.DS_Store
- __MACOSX/
- __MACOSX/Fathala Data/
- __MACOSX/Fathala Data/._.DS_Store
- Fathala Data/Fathala_CAPTURE/
- Fathala Data/Fathala_CAPTURE/Fathala_CAPTURE_matrices.docx
- __MACOSX/Fathala Data/Fathala_CAPTURE/
- __MACOSX/Fathala Data/Fathala_CAPTURE/._Fathala_CAPTURE_matrices.docx
- Fathala Data/Fathala_secr/
- Fathala Data/Fathala_secr/grid_capture_66.txt
- __MACOSX/Fathala Data/Fathala_secr/
- __MACOSX/Fathala Data/Fathala_secr/._grid_capture_66.txt
- Fathala Data/Fathala_secr/grid_trap_66.txt
- __MACOSX/Fathala Data/Fathala_secr/._grid_trap_66.txt
- Fathala Data/Fathala_secr/line_capture_66.txt
- __MACOSX/Fathala Data/Fathala_secr/._line_capture_66.txt
- Fathala Data/Fathala_secr/line_trap_66.txt
- __MACOSX/Fathala Data/Fathala_secr/._line_trap_66.txt
- Fathala Data/Fathala_secr/redgrid_capture_66.txt
- __MACOSX/Fathala Data/Fathala_secr/._redgrid_capture_66.txt
- Fathala Data/Fathala_secr/redgrid_trap_66.txt
- __MACOSX/Fathala Data/Fathala_secr/._redgrid_trap_66.txt
- Fathala Data/Fathala_secr/redline_capture_66.txt
- __MACOSX/Fathala Data/Fathala_secr/._redline_capture_66.txt
- Fathala Data/Fathala_secr/redline_trap_66.txt
- __MACOSX/Fathala Data/Fathala_secr/._redline_trap_66.txt
