# Supplementary material for: Application of Spatial and Closed Capture-Recapture Models on Known Population of the Western Derby Eland (Taurotragus derbianus derbianus) in Senegal
Source: PLoS One. 2015 Sep 3;10(9):e0136525. doi: 10.1371/journal.pone.0136525 (PMC4559471; doi:10.1371/journal.pone.0136525)
Supplement: S1 Data — (ZIP) [file pone.0136525.s001.zip › Fathala Data/Fathala_secr/grid_capture_66.txt]

# Session ID Occasion Detector
Fathala 10 1 12
Fathala 3 3 27
Fathala 8 3 20
Fathala 2 4 27
Fathala 4 4 27
Fathala 6 4 27
Fathala 7 4 27
Fathala 15 4 27
Fathala 7 6 14
Fathala 8 6 18
Fathala 11 7 12
Fathala 11 7 18
Fathala 12 8 14
Fathala 3 9 10
Fathala 1 10 22
Fathala 14 10 18
Fathala 15 10 27
Fathala 3 11 18
Fathala 7 11 18
Fathala 12 11 18
Fathala 2 13 4
Fathala 10 13 18
Fathala 15 15 18
Fathala 5 16 20
Fathala 7 17 18
Fathala 8 17 25
Fathala 9 18 18
Fathala 10 18 18
Fathala 6 19 18
Fathala 3 21 23
Fathala 10 21 33
Fathala 13 21 24
Fathala 15 21 27
Fathala 3 22 4
Fathala 4 22 4
Fathala 5 22 4
Fathala 6 22 4
Fathala 11 22 12
Fathala 12 22 12
Fathala 2 23 16
Fathala 2 24 17
Fathala 7 24 4
Fathala 2 26 27
Fathala 13 27 19
Fathala 3 29 31
Fathala 4 29 19
Fathala 1 30 16
Fathala 14 30 11
Fathala 6 31 18
Fathala 9 32 22
Fathala 13 32 12
Fathala 3 33 30
Fathala 4 33 31
Fathala 1 34 22
Fathala 15 34 18
Fathala 14 35 25
Fathala 10 37 14
Fathala 10 37 19
Fathala 16 37 30
Fathala 5 38 13
Fathala 10 38 25
Fathala 3 39 18
Fathala 4 39 18
Fathala 4 39 26
Fathala 6 40 16
Fathala 11 40 16
Fathala 12 40 16
Fathala 3 41 23
Fathala 6 41 20
Fathala 3 42 23
Fathala 4 42 12
Fathala 14 42 12
Fathala 13 44 13
Fathala 3 45 20
Fathala 12 45 23
Fathala 13 45 18
Fathala 3 47 19
Fathala 7 47 13
Fathala 8 47 20
Fathala 14 47 26
Fathala 16 47 27
Fathala 4 48 26
Fathala 6 48 26
Fathala 10 48 19
Fathala 8 49 4
Fathala 1 50 18
Fathala 15 50 18
Fathala 16 51 27
Fathala 5 52 26
Fathala 4 53 4
Fathala 7 53 4
Fathala 9 53 4
Fathala 14 55 11
Fathala 14 55 12
Fathala 11 56 18
Fathala 14 56 17
Fathala 1 58 1
Fathala 3 60 12
Fathala 11 60 11
Fathala 11 60 12
Fathala 12 60 11
Fathala 13 60 11
Fathala 7 60 12
Fathala 10 60 12
Fathala 2 65 18
Fathala 6 65 12
Fathala 7 65 12
Fathala 10 65 12
