# Supplementary material for: Application of Spatial and Closed Capture-Recapture Models on Known Population of the Western Derby Eland (Taurotragus derbianus derbianus) in Senegal
Source: PLoS One. 2015 Sep 3;10(9):e0136525. doi: 10.1371/journal.pone.0136525 (PMC4559471; doi:10.1371/journal.pone.0136525)
Supplement: S1 Data — (ZIP) [file pone.0136525.s001.zip › Fathala Data/Fathala_secr/line_capture_66.txt]

# Session ID Occasion Detector
FathalaLine 10 1 12
FathalaLine 11 7 12
FathalaLine 1 10 22
FathalaLine 2 13 4
FathalaLine 10 21 33
FathalaLine 3 22 4
FathalaLine 4 22 4
FathalaLine 5 22 4
FathalaLine 6 22 4
FathalaLine 11 22 12
FathalaLine 12 22 12
FathalaLine 7 24 4
FathalaLine 2 24 17
FathalaLine 3 29 31
FathalaLine 13 32 12
FathalaLine 9 32 22
FathalaLine 4 33 31
FathalaLine 1 34 22
FathalaLine 4 39 26
FathalaLine 4 42 12
FathalaLine 14 42 12
FathalaLine 14 47 26
FathalaLine 4 48 26
FathalaLine 6 48 26
FathalaLine 8 49 4
FathalaLine 5 52 26
FathalaLine 4 53 4
FathalaLine 7 53 4
FathalaLine 9 53 4
FathalaLine 14 55 12
FathalaLine 14 56 17
FathalaLine 1 58 1
FathalaLine 3 60 12
FathalaLine 7 60 12
FathalaLine 10 60 12
FathalaLine 11 60 12
FathalaLine 6 65 12
FathalaLine 7 65 12
FathalaLine 10 65 12
