# Supplementary material for: Application of Spatial and Closed Capture-Recapture Models on Known Population of the Western Derby Eland (Taurotragus derbianus derbianus) in Senegal
Source: PLoS One. 2015 Sep 3;10(9):e0136525. doi: 10.1371/journal.pone.0136525 (PMC4559471; doi:10.1371/journal.pone.0136525)
Supplement: S1 Data — (ZIP) [file pone.0136525.s001.zip › Fathala Data/Fathala_secr/line_trap_66.txt]

# Detector x y Usage

1 0 1500 111111111111111111111111111111111111111111111111111111111111111111

2 500 1500 000000000000000000000000000000000000000000000000000000000000000000

4 0 1000 111111111111111111111111111111111111111111111111111111111111111111

6 500 1000 000000000000000000000000000000000000000000000000000000000000000000

8 1000 1000 000000000000000000000000000000000000000000000000000000000000000000

10 1500 1000 000000000000000000000000000000000000000000000000000000000000000000

11 -500 500 000000000000000000000000000000000000000000000000000000000000000000

12 0 500 111111111111111111111111111111111111111111111111111111111111111111

13 500 500 000000000000000000000000000000000000000000000000000000000000000000

14 1000 500 000000000000000000000000000000000000000000000000000000000000000000

15 1500 500 000000000000000000000000000000000000000000000000000000000000000000

16 -500 0 000000000000000000000000000000000000000000000000000000000000000000

17 0 0 111111111111111111111111111111111111111111111111111111111111111111

18 500 0 000000000000000000000000000000000000000000000000000000000000000000

19 1000 0 000000000000000000000000000000000000000000000000000000000000000000

20 1500 0 000000000000000000000000000000000000000000000000000000000000000000

21 -500 -500 000000000000000000000000000000000000000000000000000000000000000000

22 0 -500 111111111111111111111111111111111111111111111111111111111111111111

23 500 -500 000000000000000000000000000000000000000000000000000000000000000000

24 -1000 -1000 000000000000000000000000000000000000000000000000000000000000000000

25 -500 -1000 000000000000000000000000000000000000000000000000000000000000000000

26 0 -1000 111111111111111111111111111111111111111111111111111111111111111111

27 500 -1000 000000000000000000000000000000000000000000000000000000000000000000

28 -1500 -1500 000000000000000000000000000000000000000000000000000000000000000000

29 -1000 -1500 000000000000000000000000000000000000000000000000000000000000000000

30 -500 -1500 000000000000000000000000000000000000000000000000000000000000000000

31 0 -1500 111111111111111111111111111111111111111111111111111111111111111111

32 500 -1500 000000000000000000000000000000000000000000000000000000000000000000

33 0 -2000 111111111111111111111111111111111111111111111111111111111111111111

34 500 -2000 000000000000000000000000000000000000000000000000000000000000000000
