# Supplementary material for: Application of Spatial and Closed Capture-Recapture Models on Known Population of the Western Derby Eland (Taurotragus derbianus derbianus) in Senegal
Source: PLoS One. 2015 Sep 3;10(9):e0136525. doi: 10.1371/journal.pone.0136525 (PMC4559471; doi:10.1371/journal.pone.0136525)
Supplement: S1 Data — (ZIP) [file pone.0136525.s001.zip › Fathala Data/Fathala_secr/redgrid_capture_66.txt]

# Session ID Occasion Detector
Fathala 1 10 22
Fathala 1 30 16
Fathala 1 34 22
Fathala 1 50 18
Fathala 1 58 1
Fathala 2 4 27
Fathala 2 23 16
Fathala 2 26 27
Fathala 2 65 18
Fathala 3 3 27
Fathala 3 9 10
Fathala 3 11 18
Fathala 3 29 31
Fathala 3 39 18
Fathala 3 45 20
Fathala 3 60 12
Fathala 4 4 27
Fathala 4 33 31
Fathala 4 39 18
Fathala 4 42 12
Fathala 5 16 20
Fathala 6 4 27
Fathala 6 19 18
Fathala 6 31 18
Fathala 6 40 16
Fathala 6 41 20
Fathala 6 65 12
Fathala 7 4 27
Fathala 7 6 14
Fathala 7 11 18
Fathala 7 17 18
Fathala 7 60 12
Fathala 7 65 12
Fathala 8 3 20
Fathala 8 6 18
Fathala 8 17 25
Fathala 8 47 20
Fathala 9 18 18
Fathala 9 32 22
Fathala 10 1 12
Fathala 10 13 18
Fathala 10 18 18
Fathala 10 37 14
Fathala 10 38 25
Fathala 10 60 12
Fathala 10 65 12
Fathala 11 7 12
Fathala 11 7 18
Fathala 11 22 12
Fathala 11 40 16
Fathala 11 56 18
Fathala 11 60 12
Fathala 12 8 14
Fathala 12 11 18
Fathala 12 22 12
Fathala 12 40 16
Fathala 13 32 12
Fathala 13 45 18
Fathala 14 10 18
Fathala 14 35 25
Fathala 14 42 12
Fathala 14 55 12
Fathala 15 4 27
Fathala 15 10 27
Fathala 15 15 18
Fathala 15 21 27
Fathala 15 34 18
Fathala 15 50 18
Fathala 16 47 27
Fathala 16 51 27
